# Supplementary material for: Targeted Ubiquitination and Degradation of G-Protein-Coupled Receptor Kinase 5 by the DDB1-CUL4 Ubiquitin Ligase Complex
Source: PLoS One. 2012 Aug 27;7(8):e43997. doi: 10.1371/journal.pone.0043997 (PMC3428324; doi:10.1371/journal.pone.0043997)
Supplement: Table S1 — List of proteins associated with GRK5 identified by mass spectrometry in MDA-MB-231 cells. The GRK5 immunocomplex isolated from MDA-MB-231 cells stably expressing GFP or GRK5-Flag were separated on SDS-PAGE and stained with Coomassie Blue. Six pieces of gels (250∼400 kDa, 200∼250 kDa, 75∼200 kDa, 45∼60 kDa, 25∼30 kDa, 15∼20 kDa) were excised and labled as line 1-line 6 as indicate in Fig. 1A. The corresponding control lane was also excised. These gels were analyzed by mass spectrometry. The peptide counts of proteins obtained in GRK5 immunocomplex in MDA-MB-231 cells by mass spectrometry were recorded. Proteins detected in both the control lane and GRK5-immuocomplex lane were excluded from the table. We also provide the peptide counts of proteins identified in HUVEC cells for comparison. The proteins obtained in HUVEC cells but not in MDA-MB-231 cells by mass spectrometry were not listed in the Table S1. (XLSX) [file pone.0043997.s001.xlsx]

## Sheet: Sheet1
Gene Symbol	MW		Gene Name	Counts of peptides obtained in MDA-MB-231 cells	Counts of peptides obtained in HUVEC cells
line 1	250~400KD
SRRM2	300KD		serine/arginine repetitive matrix 2	141	77
FRYL	340KD		protein furry homolog-like	15	27
SPTAN1	285KD		spectrin, alpha, non-erythrocytic 1 (alpha-fodrin)	8	1
line 2	200~250KD
MYH9	227KD		Myosin-9	88	0
MYH10	229KD		Myosin-10	7	0
SPTBN1	275KD		spectrin, beta, non-erythrocytic 1	7	0
CKAP5	225KD		cytoskeleton-associated protein 5	5	0
line 3	75~200KD
NCL	77KD		nucleolin	27	16
DDB1	127KD		damage-specific DNA binding protein 1	20	21
AP3D1	130KD		AP-3 complex subunit delta 1	20	13
OTUD4	124KD		OTU domain-containing protein 4	19	0
CWC	105KD		Nucampholin homolog	18	5
HSP90AB1	83KD		heat shock protein HSP 90-beta	15	8
HSP90AA1	85KD		heat shock protein HSP 90-alpha	14	10
UBTF4	89KD		upstream binding transcription factor, RNA polymerase 1	13	21
PNN	82KD		pinin, desmosome associated protein	11	2
DHX9	141KD		ATP-dependent RNA helicase A	9	6
AFF4	127KD		AF4/FMR2 family member 4	9	3
WDR22	104KD		WD repeat domain 22	6	3
HNRNPU	91KD		heterogeneous nuclear ribonucleoprotein U	6	11
KPNB1	97KD		karyopherin (importin) beta 1	6	0
DHX30	134KD		ATP-dependent RNA helicase DHX30	5	0
CUL4B	104KD		cullin 4B	4	12
EIF3A	167KD		Eukaryotic translation initiation factor 3 subunit A	4	0
GYS1	84KD		glycogen synthase 1	3	4
KANK2	91KD		KN motif and ankyrin repeat domain-containing protein 2	3	3
NAT10	116KD		N-acetyltransferase 10	3	1
MMS19	119KD		MMS19-like protein	3	1
DHX15	91KD		putative pre-mRNA-splicing factor ATP-dependent RNA helicase DHX 15	3	1
PPIG	89KD		peptidyl-prolyl cis-trans isomerase G	3	0
ILF3	95KD		interleukin enhancer binding factor 3	3	0
AP2A1	108KD		AP-2 complex subunit alpha 1	3	0
MYO1C	122KD		myosin IC	3	0
SRPK1	74KD		serine/arginine-rich splicing factor kinase 1	3	0
ACIN	152KD		apoptotic chromatin condensation inducer 1	2	5
EEF2	95KD		eukaryotic translation elongation factor 2	2	0
HDAC6	131KD		histone deacetylase 6	2	0
USP15	112KD		Ubiquitin carboxyl-terminal hydrolase 15	2	0
HSPA4	94KD		Heat shock 70 kDa protein 4	2	0
PSMD2	100KD		26S proteasome non-ATPase regulatory subunit 2	2	0
CAND2	135KD		cullin-associated and neddylation-dissociated 2	2	0
FTSJ3	97KD		putative rRNA methyltransferase 3	2	0
TCOF1	152KD		Treacher Collins-Franceschetti syndrome 1	1	7
KANK1	147KD		KN motif and ankyrin repeat domains 1	1	10
GLG1	135KD		golgi glycoprotein 1	1	5
EFTUD2	109KD		elongation factor Tu GTP binding domain containing 2	1	2
MAP4	121KD		microtubule-associated protein 4	1	1
SAPS3	98KD		Serine/threonine-protein phosphatase 6 regulatory subunit 3	1	0
BCLAF1	106KD		BCL2-associated transcription factor 1	1	0
GEMIN4	120KD		gem (nuclear organelle) associated protein 4	1	0
ABCF1	96KD		ATP-binding cassette sub-family F member 1	1	0
XRCC5	83 KD		ATP-dependent DNA helicase 2 subunit	1	0
SIN3A	145 KD		paired amphipathic helix protein Sin3a	1	0
MADD	183 KD		MAP kinase-activating death domain protein	1	0
ANKFY1	128 KD		ankyrin repeat and FYVE domain containing 1	1	0
lane 4	45~60 KD
STK38	54 KD		serine/threonine kinase 38	55	0
MAP3K7IP1	55 KD		Mitogen-activated protein kinase kinase kinase 7-interacting protein 1	2	0
GRWD1	49 KD		Glutamate-rich WD repeat-containing protein 1	1	2
AKT2	56 KD		RAC-beta serine/threonine-protein kinase	1	0
PSMC1	49 KD		26S protease regulatory subunit 4	1	0
GOT1L1	47 KD		glutamic-oxaloacetic transaminase 1-like 1	1	0
DLST	49 KD		dihydrolipoamide S-succinyltransferase	1	0
MYCN	50 KD		N-myc proto-oncogene protein	1	0
CALR	48 KD		Calreticulin	1	0
lane 5	25~30 KD
SPIN1	30 KD		Spindlin-1	6	0
GINS4	26 KD		GINS complex subunit 4	3	1
THOC4	27 KD		THO complex 4	2	6
COPS7A	30 KD		COP9 signalosome complex subunit 7a	1	11
YWHAG	28 KD		14-3-3 protein gamma	1	7
CLIC1	27 KD		chloride intracellular channel protein 1	1	0
lane 6	15~20 KD
SAP18	18 KD		Sin3A-associated protein, 18kDa	2	10
LYZ	17 KD		Lysozyme C	1	0
ARF1	21 KD		ADP-ribosylation factor 1	1	0
