# Supplementary material for: Targeted Ubiquitination and Degradation of G-Protein-Coupled Receptor Kinase 5 by the DDB1-CUL4 Ubiquitin Ligase Complex
Source: PLoS One. 2012 Aug 27;7(8):e43997. doi: 10.1371/journal.pone.0043997 (PMC3428324; doi:10.1371/journal.pone.0043997)
Supplement: Table S2 — List of proteins associated with GRK5 identified by mass spectrometry in HUVEC cells. The GRK5 immunocomplex isolated from HUVEC cells transiently transfected with GFP or GRK5-Flag were treated as above. The peptide counts of proteins obtained in GRK5 immunocomplex in HUVEC cells by mass spectrometry were recorded. Proteins detected in both the control lane and GRK5-immuocomplex lane were excluded from the table. (XLSX) [file pone.0043997.s002.xlsx]

## Sheet: Sheet1
Gene Symbol	MW		Gene Name	Counts of peptides obtained in HUVEC cells
line 1	250~400KD
SRRM2	300KD		serine/arginine repetitive matrix 2	77
FRYL	340KD		protein furry homolog-like	27
PRKDC	469KD		DNA-dependent protein kinase catalytic subunit	3
SPTAN1	285KD		spectrin, alpha, non-erythrocytic 1 (alpha-fodrin)	1
line 2	200~250KD
MYO9B	244KD		myosin-Ixb	5
DOCK4	225KD		dedicator of cytokinesis 4	5
USP9X	290KD		ubiquitin specific peptidase 9, X-linked	1
line 3	75~200KD
AP3B1	121KD		adaptor-related protein complex 3, beta 1 subunit	25
DDB1	127KD		damage-specific DNA binding protein 1	21
UBTF4	89KD		upstream binding transcription factor, RNA polymerase 1	21
NCL	77KD		nucleolin	16
AP3D1	130KD		AP-3 complex subunit delta 1	13
CUL4B	104KD		cullin 4B	12
NOLC1	74KD		nucleolar and coiled-body phosphoprotein 1	12
HNRNPU	91KD		heterogeneous nuclear ribonucleoprotein U	11
HSP90AA1	85KD		heat shock protein HSP 90-alpha	10
KANK1	147KD		KN motif and ankyrin repeat domains 1	10
HSP90AB1	83KD		heat shock protein HSP 90-beta	8
LRPPRC	158KD		leucine-rich PPR-motif containing	8
TCOF1	152KD		Treacher Collins-Franceschetti syndrome 1	7
DHX9	141KD		ATP-dependent RNA helicase A	6
CWC	105KD		Nucampholin homolog	5
ACIN	152KD		apoptotic chromatin condensation inducer 1	5
GLG1	135KD		golgi glycoprotein 1	5
BAZ1A	179KD		bromodomain adjacent to zinc finger domain, 1A	5
GYS1	84KD		glycogen synthase 1	4
AFF4	127KD		AF4/FMR2 family member 4	3
WDR22	104KD		WD repeat domain 22	3
KANK2	91KD		KN motif and ankyrin repeat domain-containing protein 2	3
UBE2o	141KD		Ubiquitin-conjugating enzyme E2 O	3
NCBP1	92KD		Nuclear cap-binding protein subunit 1	3
JUP	82KD		junction plakoglobin	3
PNN	82KD		pinin, desmosome associated protein	2
EFTUD2	109KD		elongation factor Tu GTP binding domain containing 2	2
RAB11FIP5	70KD		RAB11 family interacting protein 5	2
FAM120A	122KD		Constitutive coactivator of PPAR-gamma-like protein 1	2
DDX21	87KD		Nucleolar RNA helicase 2	2
BCR	143KD		breakpoint cluster region	2
FMNL2	123KD		Formin-like protein 2	2
ILF3	95KD		interleukin enhancer binding factor 3	2
PNPLA6	150KD		neuropathy target esterase	2
RANBP9	78KD		RAN binding protein 9	2
LARP1	124KD		la-related protein 1	2
NAT10	116KD		N-acetyltransferase 10	1
MMS19	119KD		MMS19-like protein	1
DHX15	91KD		putative pre-mRNA-splicing factor ATP-dependent RNA helicase DHX 15	1
MAP4	121KD		microtubule-associated protein 4	1
SRRM1	102KD		serine/arginine repetitive matrix 1	1
ABI3BP	119KD		ABI family, member 3 binding protein	1
SR140	118KD		U2-associated protein SR140	1
SKIV2L2	118KD		superkiller viralicidic activity 2-like 2	1
SMARCA1	123KD		probable global transcription activator SNF2L1	1
AP2A2	104KD		AP-2 complex subunit alpha-2	1
CTDP1	104KD		RNA polymerase II subunit A C-terminal domain phosphatase	1
MAP4K4	142KD		Mitogen-activated protein kinase kinase kinase kinase 4	1
PPFIBP1	114KD		liprin-beta 1	1
MYBBP1A	149KD		MYB binding protein 1A	1
BMS	146KD		Ribosome biogenesis protein BMS1 homolog	1
DAXX	81KD		Death domain-associated protein 6	1
USP47	157KD		ubiquitin specific peptidase 47	1
FAM75A7	149KD		Protein FAM75A7	1
lane 4	40~60 KD
RPL4	48KD		60S ribosomal protein L4	22
AP3M1	47KD		AP-3 complex subunit mu-1	17
RPL3	46KD		60S ribosomal protein L3	16
PPP2R2A	52KD		Serine/threonine-protein phosphatase 2A	9
EEF1A1	50KD		eukaryotic translation elongation factor 1 alpha 1	9
EIF4A3	47KD		Eukaryotic initiation factor 4A-III	7
COPS4	46KD		COP9 signalosome complex subunit 4	6
OLA1	45 KD		Obg-like ATPase 1	4
HADHB	52KD		Trifunctional enzyme subunit beta, mitochondrial	3
GRWD1	49 KD		Glutamate-rich WD repeat-containing protein 1	2
CDC37	44.3KD		Hsp90 co-chaperone Cdc37	2
LYAR	44KD		Cell growth-regulating nucleolar protein	2
COPS2	52KD		COP9 signalosome complex subunit 2	2
EIF2S3	51KD		Eukaryotic translation initiation factor 2 subunit 3	2
MAEA	45KD		Macrophage erythroblast attacher	2
PSMD11	47KD		Proteasome 26S non-ATPase subunit 11 variant (Fragment)	2
AP3M2	47KD		AP-3 complex subunit mu-2	1
WDR12	48KD		WD repeat-containing protein 12	1
PIP4K2A	46KD		Phosphatidylinositol-5-phosphate 4-kinase type-2 alpha	1
NR2F1	46KD		COUP transcription factor 1	1
PSMC6	44KD		proteasome 26S ATPase subunit 6	1
C9orf167	47KD		Torsin family protein C9orf167	1
RBMS1	45KD		RNA-binding motif, single-stranded-interacting protein 1	1
MRPS27	48KD		Mitochondrial 28S ribosomal protein S27	1
KCMF1	42 KD		E3 ubiquitin-protein ligase KCMF1	1
NAF1	54KD		H/ACA ribonucleoprotein complex non-core subunit NAF1	1
MAT2A	44 KD		S-adenosylmethionine synthetase isoform type-2	1
PSMC2	49 KD		26S protease regulatory subunit 7	1
TBL2	50 KD		Transducin beta-like 2 protein	1
NFIB	47 KD		Nuclear factor 1	1
TUFM	50 KD		Tu translation elongation factor, mitochondrial precursor	1
RUVBL1	50 KD		RuvB-like 1	1
lane 5	25~30 KD
YWHAQ	27.8KD		14-3-3 protein theta	12
COPS7A	30 KD		COP9 signalosome complex subunit 7a	11
YWHAZ	27.7KD		14-3-3 protein zeta/delta	10
YWHAG	28 KD		14-3-3 protein gamma	7
SFRS1	28KD		Splicing factor, arginine/serine-rich 1	7
THOC4	27 KD		THO complex 4	6
YWHAB	28KD		14-3-3 protein beta/alpha	4
KCTD5	26.1KD		BTB/POZ domain-containing protein KCTD5	4
C1QBP	31KD		Complement component 1 Q subcomponent-binding protein, mitochondrial	2
MRTO4	28KD		mRNA turnover protein 4 homolog	2
GINS4	26 KD		GINS complex subunit 4	1
SPIN3	29KD		Spindlin-3	1
WDR82	35 KD		WD repeat domain 82	1
lane 6	15~20 KD
SAP18	18 KD		Sin3A-associated protein, 18kDa	10
CFL1	18.5KD		Cofilin-1	2
ARF4	19KD		ADP-ribosylation factor 4	2
SKP1	19KD		S-phase kinase-associated protein 1	2
PIP	16.5KD		prolactin-induced protein	2
TNFAIP8L1	21 KD		Tumor necrosis factor, alpha-induced protein 8-like protein 1	1
