# Supplementary material for: Targeted Ubiquitination and Degradation of G-Protein-Coupled Receptor Kinase 5 by the DDB1-CUL4 Ubiquitin Ligase Complex
Source: PLoS One. 2012 Aug 27;7(8):e43997. doi: 10.1371/journal.pone.0043997 (PMC3428324; doi:10.1371/journal.pone.0043997)
Supplement: Table S3 — List of protein peptides in GRK5 immunocomplex identified by mass spectrometry in MDA-MB-231 cells. The peptides of proteins obtained in GRK5 immunocomplex in MDA-MB-231 cells by mass spectrometry were recorded. (XLSX) [file pone.0043997.s003.xlsx]

## Sheet: Sheet1
	Synonyms	MW	Count	PepCount Sequence
	line 1	280~300KD
	SRRM2	300KD	141	K.AGM*SSNQSISSPVLDAVPR.T
				K.AGM*SSNQSISSPVLDAVPR.T
				K.AGMSSNQSISSPVLDAVPR.T
				K.AGMSSNQSISSPVLDAVPR.T
				K.DKFSPFPVQDRPESSLVFK.D
				K.DKFSPFPVQDRPESSLVFK.D
				K.DSLVQSCPGSLSLCAGVK.S
				K.DSLVQSCPGSLSLCAGVK.S
				K.EDLNGPFLNQLETDPSLDM*K.E
				K.EDLNGPFLNQLETDPSLDMK.E
				K.EDLNGPFLNQLETDPSLDMK.E
				K.EDLNGPFLNQLETDPSLDMK.E
				K.EQNSALPTSSQDEELM*EVVEK.S
				K.EQNSALPTSSQDEELMEVVEK.S
				K.EQNSALPTSSQDEELMEVVEK.S
				K.EQNSALPTSSQDEELMEVVEK.S
				K.EQNSALPTSSQDEELMEVVEK.S
				K.EQNSALPTSSQDEELMEVVEK.S
				K.FSPFPVQDRPESSLVFK.D
				K.FSPFPVQDRPESSLVFK.D
				K.GQSQTSPDHR.S
				K.GQSQTSPDHR.S
				K.RPNPDILDHER.K
				K.SEEPAGQILSHLSSELK.E
				K.SEEPAGQILSHLSSELK.E
				K.SEEPAGQILSHLSSELK.E
				K.SEEPAGQILSHLSSELK.E
				K.SKDSLVQSCPGSLSLCAGVK.S
				K.SKDSLVQSCPGSLSLCAGVK.S
				K.SSTPPGESYFGVSSLQLK.G
				K.SSTPPGESYFGVSSLQLK.G
				K.SSTPPGESYFGVSSLQLK.G
				K.SSTPPGESYFGVSSLQLK.G
				R.AAFGISDSYVDGSSFDPQR.R
				R.AAFGISDSYVDGSSFDPQR.R
				R.AAFGISDSYVDGSSFDPQR.R
				R.AQSGSDSSPEPK.A
				R.AQSGSDSSPEPK.A
				R.CLELEEMMEEQGYEEQQIQEK.V
				R.CLELEEMMEEQGYEEQQIQEK.V
				R.EGRPPEPTPAK.R
				R.EGRPPEPTPAK.R
				R.EGRPPEPTPAK.R
				R.EGRPPEPTPAK.R
				R.FQSDSSSYPTVDSNSLLGQSR.L
				R.FQSDSSSYPTVDSNSLLGQSR.L
				R.FQSDSSSYPTVDSNSLLGQSR.L
				R.FQSDSSSYPTVDSNSLLGQSR.L
				R.FQSDSSSYPTVDSNSLLGQSR.L
				R.FQSDSSSYPTVDSNSLLGQSR.L
				R.GEFSASPM*LK.S
				R.GEFSASPM*LK.S
				R.HGGSPQPLATTPLSQEPVNPPSEASPTR.D
				R.HGGSPQPLATTPLSQEPVNPPSEASPTR.D
				R.HGGSPQPLATTPLSQEPVNPPSEASPTR.D
				R.IALALTAISLGTAR.P
				R.IALALTAISLGTARPPPSM*SAAGLAAR.M
				R.IPAASAAAM*NLASAR.T
				R.IPAASAAAM*NLASAR.T
				R.IPAASAAAM*NLASAR.T
				R.IPAASAAAM*NLASAR.T
				R.IPAASAAAM*NLASAR.T
				R.IPAASAAAM*NLASAR.T
				R.IPAASAAAM*NLASAR.T
				R.IPAASAAAMNLASAR.T
				R.IPAASAAAMNLASAR.T
				R.IPAASAAAMNLASAR.T
				R.IPAASAAAMNLASAR.T
				R.LETAESK.E
				R.M*APALSGANLTSPR.V
				R.M*APALSGANLTSPR.V
				R.M*GQAPSQSLLPPAQDQPR.S
				R.M*GQAPSQSLLPPAQDQPR.S
				R.M*GQAPSQSLLPPAQDQPR.S
				R.MAPALSGANLTSPR.V
				R.MGQAPSQSLLPPAQDQPR.S
				R.MGQAPSQSLLPPAQDQPR.S
				R.MSQVPAPVPLMSLR.T
				R.MSQVPAPVPLMSLR.T
				R.MSQVPAPVPLMSLR.T
				R.NSGPLGTEM*NTGFSSEVK.E
				R.NSGPLGTEM*NTGFSSEVK.E
				R.NSGPLGTEM*NTGFSSEVK.E
				R.NSGPLGTEM*NTGFSSEVK.E
				R.NSGPLGTEMNTGFSSEVK.E
				R.NSGPLGTEMNTGFSSEVK.E
				R.NSGPLGTEMNTGFSSEVKEDLNGPFLNQLETDPSLDMK.E
				R.NSGPLGTEMNTGFSSEVKEDLNGPFLNQLETDPSLDMK.E
				R.NSGPLGTEMNTGFSSEVKEDLNGPFLNQLETDPSLDMK.E
				R.NSGPLGTEMNTGFSSEVKEDLNGPFLNQLETDPSLDMK.E
				R.PAVTETHQLAELNEK.K
				R.QGSITSPQANEQSVTPQR.R
				R.QGSITSPQANEQSVTPQR.R
				R.RPSPQPSPR.D
				R.SAHATAPVNIAGSR.T
				R.SAHATAPVNIAGSR.T
				R.SAHATAPVNIAGSR.T
				R.SAHATAPVNIAGSR.T
				R.SAHATAPVNIAGSR.T
				R.SAHATAPVNIAGSR.T
				R.SGAGSSPETK.E
				R.SGAGSSPETK.E
				R.SPGM*LEPLGSSR.T
				R.SPGMLEPLGSSR.T
				R.SPGMLEPLGSSR.T
				R.SRTPPSAPSQSR.M
				R.SRTPPSAPSQSR.M
				R.SSGHSSSELSPDAVEK.A
				R.SSGHSSSELSPDAVEK.A
				R.SSTGPEPPAPTPLLAER.H
				R.SSTGPEPPAPTPLLAER.H
				R.TAAALAPASLTSAR.M
				R.TAAALAPASLTSAR.M
				R.TAAALAPASLTSAR.M
				R.TAAALAPASLTSAR.M
				R.TAAALAPASLTSAR.M
				R.TAPAANLASR.I
				R.TAPAANLASR.I
				R.TPAAAAAM*NLASPR.T
				R.TPAAAAAM*NLASPR.T
				R.TPAAAAAM*NLASPR.T
				R.TPAAAAAM*NLASPR.T
				R.TPAAAAAM*NLASPR.T
				R.TPAAAAAM*NLASPR.T
				R.TPAALAALSLTGSGTPPTAANYPSSSR.T
				R.TPAALAALSLTGSGTPPTAANYPSSSR.T
				R.TPAALAALSLTGSGTPPTAANYPSSSR.T
				R.TPAALAALSLTGSGTPPTAANYPSSSR.T
				R.TPAIPTAVNLADSR.T
				R.TPAIPTAVNLADSR.T
				R.TPAIPTAVNLADSR.T
				R.TPAIPTAVNLADSR.T
				R.TPAIPTAVNLADSR.T
				R.TPMSVLQQAGGSM*M*DGPGPR.I
				R.TPMSVLQQAGGSM*MDGPGPR.I
				R.TPMSVLQQAGGSMMDGPGPR.I
				R.TPMSVLQQAGGSMMDGPGPR.I
				R.TPMSVLQQAGGSMMDGPGPR.I
				R.TPMSVLQQAGGSMMDGPGPR.I
				R.TPMSVLQQAGGSMMDGPGPR.I
				R.TPQAPASANLVGPR.S
	FRYL	340KD	15	K.AAQTTIETAIHSLIETLK.N
				K.AIANVFQNR.D
				K.IIQFIAQER.L
				K.LINQVNTIK.N
				K.TYGGDTGSPEISFTK.I
				R.AYPELTLAIFSEISQR.I
				R.AYPELTLAIFSEISQR.I
				R.AYPELTLAIFSEISQR.I
				R.AYPELTLAIFSEISQR.I
				R.ELIEELHPIIK.E
				R.ELIEELHPIIK.E
				R.ELIEELHPIIK.E
				R.TDLIELLAR.L
				R.TDLIELLAR.L
				R.VFLVIADSLQQK.D
	SPTAN1	285KD	8	K.ALINADELASDVAGAEALLDR.H
				K.ALINADELASDVAGAEALLDR.H
				K.QETFDAGLQAFQQEGIANITALKDQLLAAK.H
				K.VLETAEDIQER.R
				R.DVDEIEAWISEK.L
				R.LAALADQWQFLVQK.S
				R.LAALADQWQFLVQK.S
				R.LAALADQWQFLVQK.S
	line 2	200~280KD
	MYH9	227KD	88	K.ADGAEAKPAE.-
				K.ALELDSNLYR.I
				K.ANLQIDQINTDLNLER.S
				K.ANLQIDQINTDLNLER.S
				K.ASITALEAK.I
				K.ASITALEAK.I
				K.ASITALEAK.I
				K.DLEAHIDSANK.N
				K.DLEAHIDSANK.N
				K.DLEAHIDSANK.N
				K.DLEAHIDSANK.N
				K.GALALEEK.R
				K.HSQAVEELAEQLEQTK.R
				K.HSQAVEELAEQLEQTKR.V
				K.HSQAVEELAEQLEQTKR.V
				K.HSQAVEELAEQLEQTKR.V
				K.IAQLEEQLDNETK.E
				K.KFDQLLAEEK.T
				K.KLEEEQIILEDQNCK.L
				K.KQELEEICHDLEAR.V
				K.KVEAQLQELQVK.F
				K.KVEAQLQELQVK.F
				K.KVEAQLQELQVK.F
				K.KVEAQLQELQVK.F
				K.LEEEQIILEDQNCK.L
				K.LEEEQIILEDQNCK.L
				K.LEEEQIILEDQNCK.L
				K.LQVELDNVTGLLSQSDSK.S
				K.LQVELDNVTGLLSQSDSK.S
				K.NFINNPLAQADWAAK.K
				K.NFINNPLAQADWAAK.K
				K.RQLEEAEEEAQR.A
				K.TELEDTLDSTAAQQELR.S
				K.TELEDTLDSTAAQQELR.S
				K.THEAQIQEMR.Q
				K.TQLEELEDELQATEDAK.L
				K.VEAQLQELQVK.F
				K.VEAQLQELQVK.F
				K.VMQEQGTHPK.F
				K.VMQEQGTHPK.F
				K.VSHLLGINVTDFTR.G
				K.VSHLLGINVTDFTR.G
				K.VSHLLGINVTDFTR.G
				R.AGVLAHLEEER.D
				R.ALEQQVEEM*K.T
				R.DELADEIANSSGK.G
				R.DELADEIANSSGK.G
				R.EDQSILCTGESGAGK.T
				R.ELEDATETADAM*NR.E
				R.ELEDATETADAM*NR.E
				R.ELEDATETADAM*NR.E
				R.ELEDATETADAMNR.E
				R.ELEDATETADAMNR.E
				R.EQEVNILKK.T
				R.IAQLEEELEEEQGNTELINDR.L
				R.IAQLEEELEEEQGNTELINDR.L
				R.IAQLEEELEEEQGNTELINDR.L
				R.IIGLDQVAGM*SETALPGAFK.T
				R.IIGLDQVAGM*SETALPGAFK.T
				R.IIGLDQVAGMSETALPGAFK.T
				R.IIGLDQVAGMSETALPGAFK.T
				R.IIGLDQVAGMSETALPGAFK.T
				R.IIGLDQVAGMSETALPGAFK.T
				R.IIGLDQVAGMSETALPGAFK.T
				R.KLEGDSTDLSDQIAELQAQIAELK.M
				R.KLEGDSTDLSDQIAELQAQIAELK.M
				R.KLEGDSTDLSDQIAELQAQIAELK.M
				R.LTEMETLQSQLMAEK.L
				R.LTEMETLQSQLMAEK.L
				R.NAEQYKDQADK.A
				R.NAEQYKDQADK.A
				R.NCAAYLK.L
				R.NTDQASM*PDNTAAQK.V
				R.NTDQASMPDNTAAQK.V
				R.NTDQASMPDNTAAQK.V
				R.QAQQERDELADEIANSSGK.G
				R.QLEEAEEEAQR.A
				R.QLLQANPILEAFGNAK.T
				R.QLLQANPILEAFGNAK.T
				R.RGDLPFVVPR.R
				R.RGDLPFVVPR.R
				R.RGDLPFVVPR.R
				R.RGDLPFVVPR.R
				R.VISGVLQLGNIVFK.K
				R.VISGVLQLGNIVFK.K
				R.VISGVLQLGNIVFK.K
				R.VISGVLQLGNIVFK.K
				R.VISGVLQLGNIVFK.K
	MYH10	229KD	7	K.KFDQLLAEEK.T
				K.LVQEQGSHSK.F
				K.TQLEELEDELQATEDAK.L
				R.AGVLAHLEEER.D
				R.EDQSILCTGESGAGK.T
				R.ELDDATEANEGLSR.E
				R.NCAAYLK.L
	SPTBN1	275KD	7	K.FANSLVGVQQQLQAFNTYR.T
				K.HQILEQAVEDYAETVHQLSK.T
				K.SNAHYNLQNAFNLAEQHLGLTK.L
				R.DASVAEAWLLGQEPYLSSR.E
				R.LVSQDNFGFDLPAVEAATK.K
				R.LVSQDNFGFDLPAVEAATK.K
				R.LVSQDNFGFDLPAVEAATK.K
	CKAP5	225KD	5	K.GLEAALVYVENAHVAGK.T
				K.HINDSAPEVR.D
				R.TAASGAAGDKDTK.D
				R.TAASGAAGDKDTK.D
				R.TAASGAAGDKDTK.D
	line 3	70~200KD
	NCL	77KD	27	K.EALNSCNKR.E
				K.EALNSCNKR.E
				K.FGYVDFESAEDLEK.A
				K.FGYVDFESAEDLEK.A
				K.FGYVDFESAEDLEK.A
				K.FGYVDFESAEDLEK.A
				K.GFGFVDFNSEEDAK.A
				K.GFGFVDFNSEEDAK.A
				K.GFGFVDFNSEEDAK.A
				K.GIAYIEFK.T
				K.GIAYIEFK.T
				K.GLSEDTTEETLK.E
				K.GLSEDTTEETLK.E
				K.NDLAVVDVR.I
				K.NDLAVVDVR.I
				K.NDLAVVDVR.I
				K.TGISDVFAK.N
				K.TLVLSNLSYSATEETLQEVFEK.A
				K.TLVLSNLSYSATEETLQEVFEK.A
				K.TLVLSNLSYSATEETLQEVFEK.A
				K.TLVLSNLSYSATEETLQEVFEK.A
				K.TLVLSNLSYSATEETLQEVFEK.A
				K.TLVLSNLSYSATEETLQEVFEK.A
				K.VEGTEPTTAFNLFVGNLNFNK.S
				K.VEGTEPTTAFNLFVGNLNFNK.S
				K.VEGTEPTTAFNLFVGNLNFNK.S
				K.VEGTEPTTAFNLFVGNLNFNK.S
	DDB1	127KD	20	K.DLLFILTAK.Y
				K.DLLFILTAK.Y
				K.FLYGCQAPTICFVYQDPQGR.H
				K.ICYQEVSQCFGVLSSR.I
				K.ICYQEVSQCFGVLSSR.I
				K.ICYQEVSQCFGVLSSR.I
				K.LPSFELLHK.E
				K.LPSFELLHK.E
				K.LVFSNVNLK.E
				R.ALYYLQIHPQELR.Q
				R.ALYYLQIHPQELR.Q
				R.ALYYLQIHPQELR.Q
				R.ALYYLQIHPQELR.Q
				R.ETDDTLVLSFVGQTR.V
				R.ETDDTLVLSFVGQTR.V
				R.IEVQDTSGGTTALRPSASTQALSSSVSSSK.L
				R.KTEPATGFIDGDLIESFLDISRPK.M
				R.KTEPATGFIDGDLIESFLDISRPK.M
				R.PSETGIIGIIDPECR.M
				R.QGQGQLVTCSGAFK.E
	AP3D1	130KD	20	K.DVPVAEEVSALFAGELNPVAPK.A
				K.DVPVAEEVSALFAGELNPVAPK.A
				K.DVPVAEEVSALFAGELNPVAPK.A
				K.DVPVAEEVSALFAGELNPVAPK.A
				K.DVPVAEEVSALFAGELNPVAPK.A
				K.DVPVAEEVSALFAGELNPVAPK.A
				K.LEDPDPGVQSAAVNVICELAR.R
				K.LEDPDPGVQSAAVNVICELAR.R
				K.LEDPDPGVQSAAVNVICELAR.R
				K.LFGALTPLEPR.L
				K.NYLSLAPLFFK.L
				K.NYLSLAPLFFK.L
				R.ALDIDLDKPLADSEK.L
				R.ASCILQLVK.H
				R.ILIEDSDQNLK.Y
				R.ILIEDSDQNLK.Y
				R.KQEQANNPFYIK.S
				R.LPQFVQSADLEVQER.A
				R.LPQFVQSADLEVQER.A
				R.YQDTPGVEHIPVVQIDLSVPLK.V
	TCOF1	152KD	20	K.AGPVAVQVK.A
				K.AGPVAVQVK.A
				K.GSLGQGTAPVLPGK.T
				K.GSLGQGTAPVLPGK.T
				K.GSLGQGTAPVLPGK.T
				K.GSLGQGTAPVLPGK.T
				K.SLGNILQAK.P
				K.TGNSM*PHPATGK.T
				K.TVANLLSGK.S
				K.VGDVTPQVK.G
				K.VVTAAAQAK.Q
				K.VVTAAAQAK.Q
				R.ELLPLIYHHLLR.A
				R.KAEEDAALQAK.K
				R.KGAAPAPPGK.T
				R.KGAAPAPPGK.T
				R.KGAAPAPPR.K
				R.KGAAPTPPGK.T
				R.KGAAPTPPGK.T
				R.KTGPAAAQVQVGK.Q
	OTUD4	124KD	19	K.DCGSVSTVDEFPEAR.G
				K.DCGSVSTVDEFPEAR.G
				K.DCGSVSTVDEFPEAR.G
				K.FLNADVQGIHSENGPVLVEELGK.K
				K.FLNADVQGIHSENGPVLVEELGK.K
				K.GELDLSLENLDLSK.D
				K.RPEPSTLENITDDKYATVSSPSK.S
				K.RPEPSTLENITDDKYATVSSPSK.S
				K.TAADVVSPGANSVDSR.V
				K.TAADVVSPGANSVDSR.V
				K.TAADVVSPGANSVDSR.V
				K.VLLCFSNGNHYDIVYPIK.Y
				R.AVAEQVLHSQSR.H
				R.DYSIAAGLQYEVGDK.C
				R.GEHVHSLPEASVSSKPDEGR.T
				R.KADTALASIPPVAEGK.A
				R.KADTALASIPPVAEGK.A
				R.LENPQEWVGQVEISALSLMYR.K
				R.VEDFDHTSR.E
	CWC	105KD	18	K.FFGLLAGR.F
				K.FFGLLAGR.F
				K.FFGLLAGR.F
				K.FPQIGELILK.R
				K.FPQIGELILK.R
				K.LSEETTTSSSR.I
				K.LSEETTTSSSR.I
				K.LSEETTTSSSR.I
				K.TEINLVSFR.R
				K.VNISNISIIIQELLQENIVR.G
				K.VNISNISIIIQELLQENIVR.G
				K.VNISNISIIIQELLQENIVR.G
				K.VNISNISIIIQELLQENIVR.G
				R.NPETSVTQSSSAQDEPATK.K
				R.RNPETSVTQSSSAQDEPATK.K
				R.RNPETSVTQSSSAQDEPATK.K
				R.SVLQAQSASPIFTHVYAALVAIINSK.F
				R.SVLQAQSASPIFTHVYAALVAIINSK.F
	HSP90AB1	83KD	15	K.ADLINNLGTIAK.S
				K.EDQTEYLEER.R
				K.EGLELPEDEEEK.K
				K.HSQFIGYPITLYLEK.E ! K.HSQFLGYPITLYLEK.E
				K.HSQFIGYPITLYLEK.E ! K.HSQFLGYPITLYLEK.E
				K.HSQFIGYPITLYLEK.E ! K.HSQFLGYPITLYLEK.E
				K.SLTNDWEDHLAVK.H
				K.SLTNDWEDHLAVK.H
				R.ELISNASDALDK.I
				R.ELISNASDALDK.I
				R.GVVDSEDIPLNLSR.E ! R.GVVDSEDLPLNISR.E
				R.GVVDSEDIPLNLSR.E ! R.GVVDSEDLPLNISR.E
				R.NPDDITQEEYGEFYK.S
				R.NPDDITQEEYGEFYK.S
				R.VFIMDSCDELIPEYLNFIR.G
	HSP90AA1	85KD	14	K.ADLINNLGTIAK.S
				K.EDQTEYLEER.R
				K.EGLELPEDEEEK.K
				K.HSQFIGYPITLFVEK.E
				K.HSQFIGYPITLFVEK.E
				K.SLTNDWEDHLAVK.H
				K.SLTNDWEDHLAVK.H
				R.ELISNSSDALDK.I
				R.GVVDSEDIPLNLSR.E ! R.GVVDSEDLPLNISR.E
				R.GVVDSEDIPLNLSR.E ! R.GVVDSEDLPLNISR.E
				R.NPDDITNEEYGEFYK.S
				R.NPDDITNEEYGEFYK.S
				R.RAPFDLFENR.K
				R.RAPFDLFENR.K
	UBTF4	89KD	13	K.FSQELLSNGELNHLPLK.E
				K.FSQELLSNGELNHLPLK.E
				K.FSQELLSNGELNHLPLK.E
				K.HPELNISEEGITK.S
				K.RAEEIWQQSVIGDYLAR.F
				K.RAEEIWQQSVIGDYLAR.F
				K.VHLDLWVK.S
				R.AEEIWQQSVIGDYLAR.F
				R.AEEIWQQSVIGDYLAR.F
				R.FLESLPEEEQQR.V
				R.FLESLPEEEQQR.V
				R.TLTELILDAQEHVK.N
				R.TLTELILDAQEHVK.N
	PNN	82KD	11	K.HVIADQEVM*ETNR.V
				K.LTEVPVEPVLTVHPESK.S
				K.LTEVPVEPVLTVHPESK.S
				K.LTEVPVEPVLTVHPESK.S
				K.VELAQLQEEWNEHNAK.I
				K.VELAQLQEEWNEHNAK.I
				R.IEFAEQINK.M
				R.IFGLLMGTLQK.F
				R.RGFSDSGGGPPAK.Q
				R.VESVEPSENEASK.E
				R.VESVEPSENEASK.E
	DHX9	141KD	9	K.AIEPPPLDAVIEAEHTLR.E
				K.AIEPPPLDAVIEAEHTLR.E
				K.LAAQSCALSLVR.Q
				K.TTQVPQFILDDFIQNDR.A
				K.TTQVPQFILDDFIQNDR.A
				K.YPSPFFVFGEK.I
				R.DFVNYLVR.I
				R.DFVNYLVR.I
				R.ELDALDANDELTPLGR.I
	AFF4	127KD	9	K.AIEPPPLDAVIEAEHTLR.E
				K.AIEPPPLDAVIEAEHTLR.E
				K.LAAQSCALSLVR.Q
				K.TTQVPQFILDDFIQNDR.A
				K.TTQVPQFILDDFIQNDR.A
				K.YPSPFFVFGEK.I
				R.DFVNYLVR.I
				R.DFVNYLVR.I
				R.ELDALDANDELTPLGR.I
	WDR22	104KD	6	K.DGETSLVTGEADEGR.A
				K.DGETSLVTGEADEGR.A
				K.DGETSLVTGEADEGR.A
				K.EGVGLWDIR.K
				R.EDPTDTPATDSSR.A
				R.FNSNGTQLLALR.R
	HNRNPU	91KD	6	K.EKPYFPIPEEYTFIQNVPLEDR.V
				K.GNFTLPEVAECFDEITYVELQK.E
				K.GNFTLPEVAECFDEITYVELQK.E
				K.VSELKEELKK.R
				R.NFILDQTNVSAAAQR.R
				R.NFILDQTNVSAAAQR.R
	KPNB1	97KD	6	K.GALQYLVPILTQTLTK.Q
				R.AAVENLPTFLVELSR.V
				R.AAVENLPTFLVELSR.V
				R.AAVENLPTFLVELSR.V
				R.AAVENLPTFLVELSR.V
				R.VLANPGNSQVAR.V
	DHX30	134KD	5	K.AVDEAVILLQEIGVLDQR.E
				K.AVDEAVILLQEIGVLDQR.E
				R.GGALLFCTVGILLR.K
				R.TPLENLVLQAK.I
				R.TPLENLVLQAK.I
	CUL4B	104KD	4	K.TIDGILLLIER.E
				K.TIDGILLLIER.E
				R.LITYLDQTTQK.S
				R.SLLSMLSDLQIYQDSFEQR.F
	EIF3A	167KD	4	R.LLQQVSQIYQSIEFSR.L
				R.LLQQVSQIYQSIEFSR.L
				R.LTSLVPFVDAFQLER.A
				R.LTSLVPFVDAFQLER.A
	GYS1	84KD	3	K.GADVFLEALAR.L
				K.VTGDEWGDNYFLVGPYTEQGVR.T
				R.LPVATIFTTHATLLGR.Y
	KANK2	91KD	3	K.TQDDIETVLQLFR.L
				K.TQDDIETVLQLFR.L
				K.VAYTTVLQEWLR.L
	NAT10	116KD	3	K.LGQAELVVIDEAAAIPLPLVK.S
				K.LGQAELVVIDEAAAIPLPLVK.S
				K.TLTDEDEADQGGWLAAFWK.D
	MMS19	119KD	3	K.SGNYTVLQVVEALGSSLENPEPR.T
				R.FAEFLLPLLIEK.V
				R.SQAFTLLLWVTK.A
	DHX15	91KD	3	K.FQIYFDNCPLLTIPGR.T
				K.FQIYFDNCPLLTIPGR.T
				R.TLATDILM*GVLK.E
	PPIG	89KD	3	R.CFFDIAINNQPAGR.V
				R.GGESIYGGFFEDESFAVK.H
				R.VVFELFSDVCPK.T
	ILF3	95KD	3	K.GDLDLELVLLCK.E
				K.VLAGETLSVNDPPDVLDR.Q
				K.VLAGETLSVNDPPDVLDR.Q
	AP2A1	108KD	3	K.LLGFGSALLDNVDPNPENFVGAGIIQTK.A
				K.LLGFGSALLDNVDPNPENFVGAGIIQTK.A
				R.GLAVFISDIR.N
	MYO1C	122KD	3	K.M*SLLQLVEILQSK.E
				R.LLQSNPVLEAFGNAK.T
				R.LLQSNPVLEAFGNAK.T
	SRPK1	74KD	3	K.STAGNFLVNPLEPK.N
				R.SGAPPPSGSAVSTAPQPK.P
				R.SGAPPPSGSAVSTAPQPK.P
	ACIN	152KD	2	K.VPEESVLPLVQK.S
				R.TGTLVEEAFWIDK.I
	EEF2	95KD	2	K.EGIPALDNFLDKL.-
				R.ALLELQLEPEELYQTFQR.I
	HDAC6	131KD	2	R.LVDAVLGAEIR.N
				R.LVLPIAYEFNPKLVLVSAGFDAAR.G
	USP15	112KD	2	R.NDSIIVDIFHGLFK.S
				R.SFLALDWDPDLK.K
	HSPA4	94KD	2	K.SNLAYDIVQLPTGLTGIK.V
				K.SNLAYDIVQLPTGLTGIK.V
	PSMD2	100KD	2	R.AELATEEFLPVTPILEGFVILR.K
				R.AELATEEFLPVTPILEGFVILR.K
	CAND2	135KD	2	R.ELKAVLLEALGSPSEDVR.A
				R.ELKAVLLEALGSPSEDVR.A
	FTSJ3	97KD	2	R.ILDPEGLALGAVIASSK.K
				R.ILDPEGLALGAVIASSK.K
	KANK1	147KD	1	K.ESGVGQININDNYLVGLK.M
	GLG1	135KD	1	R.LLELQYFISR.D
	EFTUD2	109KD	1	R.SFVEFILEPLYK.I
	MAP4	121KD	1	K.TKPLATTQPAK.T
	SAPS3	98KD	1	K.ETGWASFSEFTSSLSTK.D
	BCLAF1	106KD	1	K.ETGYVVERPSTTK.D
	GEMIN4	120KD	1	K.FLAQILTAFPALR.F
	ABCF1	96KD	1	K.IGFFNQQYAEQLR.M
	XRCC5	83 KD	1	K.SQLDIIIHSLK.K
	SIN3A	145 KD	1	R.AELVQLVSPFLGK.F
	MADD	183 KD	1	R.GVFVLEEFVPEIK.E
	ANKFY1	128 KD	1	R.LLAIVADLYEQEQYSDLK.I
	lane 4	40~55 KD
	STK38	54 KD	55	K.DTGHVYAMK.I
				K.DWVFINYTYK.R ! K.DWVFLNYTYK.R
				K.EQVGHIR.A
				K.ETLTFPPEVPISEK.A
				K.LSDFGLCTGLK.K
				K.LSDFGLCTGLKK.A
				K.LSDFGLCTGLKK.A
				K.NKDWVFINYTYK.R
				K.NKDWVFINYTYK.R
				K.SIDDTSNFDEFPESDILKPTVATSNHPETDYK.N
				K.SIDDTSNFDEFPESDILKPTVATSNHPETDYK.N
				K.SNSFFEGVDWEHIR.E
				K.VM*EEEGLKDEEK.R
				K.VM*EEEGLKDEEK.R
				K.VMEEEGLKDEEK.R
				K.VMEEEGLKDEEK.R
				K.VTLENFYSNLIAQHEER.E
				K.VTLENFYSNLIAQHEER.E
				R.DIKPDNLLLDSK.G
				R.DIKPDNLLLDSK.G
				R.DIKPDNLLLDSK.G
				R.DILVEADSLWVVK.M
				R.DILVEADSLWVVK.M
				R.DILVEADSLWVVK.M
				R.DILVEADSLWVVK.M
				R.DILVEADSLWVVK.M
				R.DILVEADSLWVVK.M
				R.DILVEADSLWVVK.M
				R.DILVEADSLWVVK.M
				R.DILVEADSLWVVK.M
				R.DILVEADSLWVVK.M
				R.DILVEADSLWVVK.M
				R.DILVEADSLWVVK.M
				R.DILVEADSLWVVK.M
				R.DILVEADSLWVVK.M
				R.DILVEADSLWVVK.M
				R.DILVEADSLWVVK.M
				R.DILVEADSLWVVK.M
				R.DILVEADSLWVVK.M
				R.DILVEADSLWVVK.M
				R.DILVEADSLWVVK.M
				R.ERPAAISIEIK.S
				R.IGAPGVEEIK.S
				R.IGAPGVEEIK.S
				R.IGAPGVEEIK.S
				R.IGAPGVEEIK.S
				R.KADMLEK.E
				R.LGLEDFESLK.V
				R.LGLEDFESLK.V
				R.LGLEDFESLK.V
				R.LGLEDFESLK.V
				R.NLNHSLPSDFTFQNMNSK.R
				R.NLNHSLPSDFTFQNMNSK.R
				R.QLAFSTVGTPDYIAPEVFMQTGYNK.L
				R.QLAFSTVGTPDYIAPEVFMQTGYNK.L
	MAP3K7IP1	55 KD	2	R.SFLESIDDALAEK.A
				R.VLLQAFDVVER.S
	GRWD1	49 KD	1	R.REPFLLSGGDDGALK.I
	AKT2	56 KD	1	R.FYGAEIVSALEYLHSR.D
	PSMC1	49 KD	1	K.APQETYADIGGLDNQIQEIK.E
	GOT1L1	47 KD	1	K.EKKTLIGIK.L
	DLST	49 KD	1	K.TPAFAESVTEGDVR.W
	MYCN	50 KD	1	R.AQSSELILKR.C
	CALR	48 KD	1	R.FYALSASFEPFSNK.G
	lane 5	25~40 KD
	SPIN1	30 KD	6	K.GTVLDQVPVNPSLYLIK.Y
				K.GTVLDQVPVNPSLYLIK.Y
				K.GTVLDQVPVNPSLYLIK.Y
				R.SSVGPSKPVSQPR.R
				R.VSALEVLPDR.V
				R.VSALEVLPDR.V
	GINS4	26 KD	3	R.YKTIAPLVASGAVQLI.-
				R.YKTIAPLVASGAVQLI.-
				R.YKTIAPLVASGAVQLI.-
	THOC4	27 KD	2	K.QQLSAEELDAQLDAYNAR.M
				K.QQLSAEELDAQLDAYNAR.M
	COPS7A	30 KD	1	R.QLEDLVIEAVYADVLR.G
	YWHAG	28 KD	1	R.ATVVESSEK.A
	CLIC1	27 KD	1	K.LAALNPESNTAGLDIFAK.F
	lane 6	15~25 KD
	SAP18	18 KD	2	K.FQIGDYLDIAITPPNR.A
				K.FQIGDYLDIAITPPNR.A
	LYZ	17 KD	1	R.STDYGIFQINSR.Y
	ARF1	21 KD	1	K.LGEIVTTIPTIGFNVETVEYK.N
