# Supplementary material for: Targeted Ubiquitination and Degradation of G-Protein-Coupled Receptor Kinase 5 by the DDB1-CUL4 Ubiquitin Ligase Complex
Source: PLoS One. 2012 Aug 27;7(8):e43997. doi: 10.1371/journal.pone.0043997 (PMC3428324; doi:10.1371/journal.pone.0043997)
Supplement: Table S4 — List of protein peptides in GRK5 immunocomplex identified by mass spectrometry in HUVEC cells. The peptides of proteins obtained in GRK5 immunocomplex in HUVEC cells by mass spectrometry were recorded. (XLSX) [file pone.0043997.s004.xlsx]

## Sheet: Sheet1
	Synonyms	MW	Count	PepCount Sequence
	line 1	280~300KD
	SRRM2	300KD	77	K.AGM*SSNQSISSPVLDAVPR.T
				K.AGM*SSNQSISSPVLDAVPR.T
				K.AGM*SSNQSISSPVLDAVPR.T
				K.AGM*SSNQSISSPVLDAVPR.T
				K.AGMSSNQSISSPVLDAVPR.T
				K.AGMSSNQSISSPVLDAVPR.T
				K.AGMSSNQSISSPVLDAVPR.T
				K.DKFSPFPVQDRPESSLVFK.D
				K.DSLVQSCPGSLSLCAGVK.S
				K.DSLVQSCPGSLSLCAGVK.S
				K.EDLNGPFLNQLETDPSLDM*K.E
				K.EDLNGPFLNQLETDPSLDM*K.E
				K.EDLNGPFLNQLETDPSLDMK.E
				K.EDLNGPFLNQLETDPSLDMK.E
				K.EDLNGPFLNQLETDPSLDMK.E
				K.EETPGQRPAVTETHQLAELNEK.K
				K.EETPGQRPAVTETHQLAELNEK.K
				K.EETPGQRPAVTETHQLAELNEK.K
				K.EETPGQRPAVTETHQLAELNEK.K
				K.EMSTSNFESSPEVEER.P
				K.EQNSALPTSSQDEELM*EVVEK.S
				K.EQNSALPTSSQDEELMEVVEK.S
				K.EQNSALPTSSQDEELMEVVEK.S
				K.EQNSALPTSSQDEELMEVVEK.S
				K.EQNSALPTSSQDEELMEVVEK.S
				K.EQNSALPTSSQDEELMEVVEK.S
				K.SEEPAGQILSHLSSELK.E
				K.SKDSLVQSCPGSLSLCAGVK.S
				K.SKDSLVQSCPGSLSLCAGVK.S
				K.SKDSLVQSCPGSLSLCAGVK.S
				K.SKDSLVQSCPGSLSLCAGVK.S
				K.SKDSLVQSCPGSLSLCAGVK.S
				R.AAFGISDSYVDGSSFDPQR.R
				R.AAFGISDSYVDGSSFDPQR.R
				R.AQSGSDSSPEPK.A
				R.CLELEEMMEEQGYEEQQIQEK.V
				R.FQSDSSSYPTVDSNSLLGQSR.L
				R.FQSDSSSYPTVDSNSLLGQSR.L
				R.FQSDSSSYPTVDSNSLLGQSR.L
				R.FQSDSSSYPTVDSNSLLGQSR.L
				R.FQSDSSSYPTVDSNSLLGQSR.L
				R.GPSPEGSSSTESSPEHPPK.S
				R.IALALTAISLGTARPPPSM*SAAGLAAR.M
				R.IPAASAAAMNLASAR.T
				R.IPAASAAAMNLASAR.T
				R.M*GQAPSQSLLPPAQDQPR.S
				R.M*GQAPSQSLLPPAQDQPR.S
				R.M*GQAPSQSLLPPAQDQPR.S
				R.M*SQVPAPVPLMSLR.T
				R.MGQAPSQSLLPPAQDQPR.S
				R.MGQAPSQSLLPPAQDQPR.S
				R.NSGPLGTEMNTGFSSEVK.E
				R.NSGPLGTEMNTGFSSEVK.E
				R.NSGPLGTEMNTGFSSEVKEDLNGPFLNQLETDPSLDMK.E
				R.NSGPLGTEMNTGFSSEVKEDLNGPFLNQLETDPSLDMK.E
				R.PSM*SPTPLDR.C
				R.QGSITSPQANEQSVTPQR.R
				R.QGSITSPQANEQSVTPQR.R
				R.QSHSESPSLQSK.S
				R.SCFESSPDPELK.S
				R.SSGHSSSELSPDAVEK.A
				R.SSGHSSSELSPDAVEK.A
				R.TPAAAAAM*NLASPR.T
				R.TPAAAAAM*NLASPR.T
				R.TPAALAALSLTGSGTPPTAANYPSSSR.T
				R.TPAALAALSLTGSGTPPTAANYPSSSR.T
				R.TPAALAALSLTGSGTPPTAANYPSSSR.T
				R.TPAALAALSLTGSGTPPTAANYPSSSR.T
				R.TPAIPTAVNLADSR.T
				R.TPMSVLQQAGGSM*M*DGPGPR.I
				R.TPMSVLQQAGGSMMDGPGPR.I
				R.TPMSVLQQAGGSMMDGPGPR.I
				R.TPMSVLQQAGGSMMDGPGPR.I
				R.TPMSVLQQAGGSMMDGPGPR.I
				R.TPMSVLQQAGGSMMDGPGPR.I
				R.TPMSVLQQAGGSMMDGPGPR.I
				R.TPMSVLQQAGGSMMDGPGPR.I
	FRYL	340KD	27	K.AAQTTIETAIHSLIETLK.N
				K.AAQTTIETAIHSLIETLK.N
				K.FGEITNEAVSFLGDSLQR.I
				K.FGEITNEAVSFLGDSLQR.I
				K.HALAGLFVEILIPVAAAVK.N
				K.HALAGLFVEILIPVAAAVK.N
				K.IIQFIAQER.L
				K.NEAEVINMSEELAQLESILK.E
				K.NEAEVINMSEELAQLESILK.E
				K.SLFAEFAVQAEK.K
				K.TYGGDTGSPEISFTK.I
				K.WTNFPGLQQLFLK.G
				R.AYPELTLAIFSEISQR.I
				R.AYPELTLAIFSEISQR.I
				R.AYPELTLAIFSEISQR.I
				R.AYPELTLAIFSEISQR.I
				R.CNIAVILLTDLIIDHSVK.V
				R.ELIEELHPIIK.E
				R.ELIEELHPIIK.E
				R.ELIEELHPIIK.E
				R.LLWVYVIR.I
				R.LMSIVSALFPK.G
				R.LQLLSPQVDINSPINAK.K
				R.LQLLSPQVDINSPINAK.K
				R.TDGVLSQLSPLPHLYSVSYYQLSEELAR.A
				R.TDGVLSQLSPLPHLYSVSYYQLSEELAR.A
				R.TDLIELLAR.L
	PRKDC	469KD	3	K.AALSALESFLK.Q
				K.NLLIFENLIDLK.R
				R.LGLIEWLENTVTLK.D
	SPTAN1	285KD	1	K.ALTLQDLDNIWAAQAGK.H
	line 2	200~280KD
	MYO9B	244KD	5	K.IYTYAGSILVAINPFK.F
				K.LILPYSLSEAITAR.D
				K.TPIESLFIEATEK.F
				K.YTFQDFTEQFQVLLPK.D
				K.YTFQDFTEQFQVLLPK.D
	DOCK4	225KD	5	K.FLQDTLDTLFGILDENSQK.Y
				K.FLQDTLDTLFGILDENSQK.Y
				K.GSGALSQSQAVFLSSFPAVYSELLK.L
				K.GSGALSQSQAVFLSSFPAVYSELLK.L
				R.LDWGNEQLGLDLVPR.K
	USP9X	290KD	1	K.ALTLQDLDNIWAAQAGK.H
	line 3	70~200KD
	AP3B1	121KD	25	K.ATGYLELSNWPEVAPDPSVR.N
				K.ATGYLELSNWPEVAPDPSVR.N
				K.DDCFNVNIQPPVGELLLPVAMSEK.D
				K.EASADLSPYVR.K
				K.IFLAQKPAPLLESPFK.D
				K.LEILTNLANEANISTLLR.E
				K.LEILTNLANEANISTLLR.E
				K.LLTQYILNLGK.Y
				K.LLTQYILNLGK.Y
				K.LLTQYILNLGK.Y
				K.LLTQYILNLGK.Y
				K.LVYVYLVR.Y
				K.QFAAATIQTIGR.C
				K.QFAAATIQTIGR.C
				K.QFAAATIQTIGR.C
				K.QFAAATIQTIGR.C
				K.TLKLEILTNLANEANISTLLR.E
				K.TLKLEILTNLANEANISTLLR.E
				K.TLKLEILTNLANEANISTLLR.E
				R.ASILWLIGENCER.V
				R.ASILWLIGENCER.V
				R.KIENIHIGEK.K
				R.KNAAHAIQK.L
				R.YAEEQQDLALLSISTFQR.G
				R.YAEEQQDLALLSISTFQR.G
	DDB1	127KD	21	K.FLYGCQAPTICFVYQDPQGR.H
				K.ICYQEVSQCFGVLSSR.I
				K.ICYQEVSQCFGVLSSR.I
				K.TEPATGFIDGDLIESFLDISRPK.M
				R.ALYYLQIHPQELR.Q
				R.ALYYLQIHPQELR.Q
				R.ETDDTLVLSFVGQTR.V
				R.ETDDTLVLSFVGQTR.V
				R.IEVQDTSGGTTALRPSASTQALSSSVSSSK.L
				R.IEVQDTSGGTTALRPSASTQALSSSVSSSK.L
				R.KICYQEVSQCFGVLSSR.I
				R.KTEPATGFIDGDLIESFLDISRPK.M
				R.KTEPATGFIDGDLIESFLDISRPK.M
				R.KTEPATGFIDGDLIESFLDISRPK.M
				R.LEELHVIDVK.F
				R.LEELHVIDVK.F
				R.LEIYVVTAEGLRPVK.E
				R.LGDSQLVK.L
				R.QGQGQLVTCSGAFK.E
				R.SVLLLAYKPMEGNFEEIAR.D
				R.VELLGETSIAECLTYLDNGVVFVGSR.L
	UBTF4	89KD	21	K.DYEVELLR.F
				K.FSQELLSNGELNHLPLK.E
				K.FSQELLSNGELNHLPLK.E
				K.HPELNISEEGITK.S
				K.HPELNISEEGITK.S
				K.RAEEIWQQSVIGDYLAR.F
				K.RAEEIWQQSVIGDYLAR.F
				K.RAEEIWQQSVIGDYLAR.F
				K.RAEEIWQQSVIGDYLAR.F
				K.RAEEIWQQSVIGDYLAR.F
				K.TPQQLWYTHEK.K
				K.TPQQLWYTHEK.K
				R.AEEIWQQSVIGDYLAR.F
				R.AEEIWQQSVIGDYLAR.F
				R.FLESLPEEEQQR.V
				R.FREDHPDLIQNAK.K
				R.FREDHPDLIQNAK.K
				R.FREDHPDLIQNAK.K
				R.KPGGEREER.G
				R.QLQEERPELSESELTR.L
				R.TLTELILDAQEHVK.N
	NCL	77KD	16	K.FGYVDFESAEDLEK.A
				K.FGYVDFESAEDLEK.A
				K.GLSEDTTEETLKESFDGSVR.A
				K.GYAFIEFASFEDAK.E
				K.NDLAVVDVR.I
				K.TLVLSNLSYSATEETLQEVFEK.A
				K.TLVLSNLSYSATEETLQEVFEK.A
				K.TLVLSNLSYSATEETLQEVFEK.A
				K.TLVLSNLSYSATEETLQEVFEK.A
				K.TLVLSNLSYSATEETLQEVFEK.A
				K.VEGTEPTTAFNLFVGNLNFNK.S
				K.VEGTEPTTAFNLFVGNLNFNK.S
				K.VEGTEPTTAFNLFVGNLNFNK.S
				R.KFGYVDFESAEDLEK.A
				R.KFGYVDFESAEDLEK.A
				R.KFGYVDFESAEDLEK.A
	AP3D1	130KD	13	K.DLSSPSQYDTGVALTGLSCFVTPDLAR.D
				K.DLSSPSQYDTGVALTGLSCFVTPDLAR.D
				K.DVPVAEEVSALFAGELNPVAPK.A
				K.DVPVAEEVSALFAGELNPVAPK.A
				K.DVPVAEEVSALFAGELNPVAPK.A
				K.FAVSQMSALLDSAHLLASSTQR.N
				K.LFGALTPLEPR.L
				R.ASCILQLVK.H
				R.ASCILQLVK.H
				R.GSLQEDSQVTVAIVLENR.S
				R.LPQFVQSADLEVQER.A
				R.VTTLPGHIQAVYVQNVVK.L
				R.YQDTPGVEHIPVVQIDLSVPLK.V
	CUL4B	104KD	12	K.EAVEAIQNSTSIK.Y
				K.TIDGILLLIER.E
				K.TIDGILLLIER.E
				K.YNLEELYQAVENLCSYK.I
				R.FEDTLEFVGFDAK.M
				R.GGVQVLLQQWIEYIK.A
				R.GGVQVLLQQWIEYIK.A
				R.GGVQVLLQQWIEYIK.A
				R.IQDLSLLYQLFSR.V
				R.IQDLSLLYQLFSR.V
				R.IQDLSLLYQLFSR.V
				R.IQDLSLLYQLFSR.V
	NOLC1	74KD	12	K.ATGATQQDANASSLLDIYSFWLK.S
				K.ATGATQQDANASSLLDIYSFWLK.S
				K.ATGATQQDANASSLLDIYSFWLK.S
				K.ATGATQQDANASSLLDIYSFWLK.S
				K.ATGATQQDANASSLLDIYSFWLK.S
				K.NSSNKPAVTTK.S
				R.RVVPSDLYPLVLGFLR.D
				K.ATGATQQDANASSLLDIYSFWLNR.S
				K.ATGATQQDANASSLLDIYSFWLNR.S
				K.ATGATQQDANASSLLDIYSFWLNR.S
				K.NSSNKPAVTTK.S
				R.RVVPSDLYPLVLGFLR.D
	HNRNPU	91KD	11	K.EKPYFPIPEEYTFIQNVPLEDR.V
				K.EKPYFPIPEEYTFIQNVPLEDR.V
				K.EKPYFPIPEEYTFIQNVPLEDR.V
				K.EKPYFPIPEEYTFIQNVPLEDR.V
				K.YNILGTNTIM*DK.M
				K.YNILGTNTIM*DK.M
				R.GYFEYIEENK.Y
				R.LQAALDDEEAGGRPAM*EPGNGSLDLGGDSAGR.S
				R.LQAALDDEEAGGRPAM*EPGNGSLDLGGDSAGR.S
				R.LSASSLTM*ESFAFLWAGGR.A
				R.NFILDQTNVSAAAQR.R
	HSP90AA1	85KD	10	K.ADLINNLGTIAK.S
				K.ADLINNLGTIAK.S
				K.ADLINNLGTIAK.S
				K.HSQFIGYPITLFVEK.E
				K.HSQFIGYPITLFVEK.E
				K.HSQFIGYPITLFVEK.E
				R.GVVDSEDIPLNLSR.E ! R.GVVDSEDLPLNISR.E
				R.GVVDSEDIPLNLSR.E ! R.GVVDSEDLPLNISR.E
				R.NPDDITNEEYGEFYK.S
				R.NPDDITNEEYGEFYK.S
	KANK1	147KD	10	K.AGYTPIMLAALAAVEAEK.D
				K.SAIPAM*VGDYIAAFEAISPDVLR.Y
				K.SAIPAM*VGDYIAAFEAISPDVLR.Y
				K.SAIPAMVGDYIAAFEAISPDVLR.Y
				K.SAIPAMVGDYIAAFEAISPDVLR.Y
				K.SAIPAMVGDYIAAFEAISPDVLR.Y
				R.GVNTEAVSQVEAAVMAVPR.T
				R.IVEELFGCGDVNAK.A
				R.SYSAGNASQLEQLSR.A
				R.SYSAGNASQLEQLSR.A
	HSP90AB1	83KD	8	K.ADLINNLGTIAK.S
				K.ADLINNLGTIAK.S
				K.ADLINNLGTIAK.S
				K.HSQFIGYPITLYLEK.E ! K.HSQFLGYPITLYLEK.E
				R.GVVDSEDIPLNLSR.E ! R.GVVDSEDLPLNISR.E
				R.GVVDSEDIPLNLSR.E ! R.GVVDSEDLPLNISR.E
				R.NPDDITQEEYGEFYK.S
				R.NPDDITQEEYGEFYK.S
	LRPPRC	158KD	8	K.TVQLTSSELESTLETLK.A
				K.TVQLTSSELESTLETLK.A
				K.TVQLTSSELESTLETLK.A
				R.DAGIEPGPDTYLALLNAYAEK.G
				R.DLLQIIFSFSK.A
				R.LANQFAIYKPVTDFFLQLVDAGK.V
				R.SEAANGNLDFVLSFLK.S
				R.SEAANGNLDFVLSFLK.S
	TCOF1	152KD	7	K.CFLAQPVTLLDIYTHWQQTSELGR.K
				K.GSLGQGTAPVLPGK.T
				K.GSLGQGTAPVLPGK.T
				K.VLTELLEQER.K
				R.KTGPAAAQVQVGK.Q
				R.KTGPAAAQVQVGK.Q
				R.LASTNSSVLGADLPSSMK.E
	DHX9	141KD	6	K.GM*TLVTPLQLLLFASK.K
				K.GMTLVTPLQLLLFASK.K
				K.LAAQSCALSLVR.Q
				K.TTQVPQFILDDFIQNDR.A
				R.DINTDFLLVVLR.D
				R.LGGIGQFLAK.A
	CWC	105KD	5	K.FFGLLAGR.F
				K.VNISNISIIIQELLQENIVR.G
				K.VNISNISIIIQELLQENIVR.G
				R.FAINFFTSIGLGGLTDELR.E
				R.LKDETLQPFFEGLLPR.D
	ACIN	152KD	5	K.AAPCIYWLPLTDSQIVQK.E
				K.ASLVALPEQTASEEETPPPLLTK.E
				K.ASLVALPEQTASEEETPPPLLTK.E
				R.TGTLVEEAFWIDK.I
				R.TGTLVEEAFWIDK.I
	GLG1	135KD	5	K.NFCSAVQYGNAQIIECLK.E
				R.ALNEACESVIQTACK.H
				R.ALNEACESVIQTACK.H
				R.LLELQYFISR.D
				R.LLELQYFISR.D
	BAZ1A	179KD	5	K.SLDLDSCTLSEILR.L
				R.DFIEDYVDILR.Q
				R.DFIEDYVDILR.Q
				R.ESLLSSASLSQVFLHLSTLDR.S
				R.QNLQSFPEPLIIPVLYLTSLTHR.S
	GYS1	84KD	4	K.GADVFLEALAR.L
				R.AAAHCAHVFTTVSQITAIEAQHLLK.R
				R.LPVATIFTTHATLLGR.Y
				R.TQVELLEAPTPALK.R
	AFF4	127KD	3	K.AVYYLDAVVSFIECGNALEK.N
				K.AVYYLDAVVSFIECGNALEK.N
				K.AVYYLDAVVSFIECGNALEK.N
	WDR22	104KD	3	K.DGETSLVTGEADEGR.A
				K.EGVGLWDIR.K
				K.EGVGLWDIR.K
	KANK2	91KD	3	K.TQDDIETVLQLFR.L
				K.TQDDIETVLQLFR.L
				K.VAYTTVLQEWLR.L
	UBE2o	141KD	3	K.IFSSVQWLSGVKPVLSTK.S
				K.LIGTNCIIYPVNSK.D
				R.VVVEEVQVVELK.V
	NCBP1	92KD	3	K.LTIYTTLVGLLNAR.N
				K.LTIYTTLVGLLNAR.N
				K.NLFLVIFQR.F
	JUP	82KD	3	K.TLVTQNSGVEALIHAILR.A
				K.TLVTQNSGVEALIHAILR.A
				R.LNTIPLFVQLLYSSVENIQR.V
	DDX21	87KD	3	K.GAVEALAAALAHISGATSVDQR.S
				K.GAVEALAAALAHISGATSVDQR.S
				K.GAVEALAAALAHISGATSVDQR.S
	PNN	82KD	2	K.VELAQLQEEWNEHNAK.I
				K.VELAQLQEEWNEHNAK.I
	EFTUD2	109KD	2	K.VADPVVTFCETVVETSSLK.C
				R.VPAGNWVLIEGVDQPIVK.T
	RAB11FIP5	70KD	2	K.EDALNPFLFQGSR.D
				K.YYHLTHDELISLLLQR.E
	FAM120A	122KD	2	K.SPQTPELVEALAFR.E
				R.QYVYGVLFSLAESR.K
	BCR	143KD	2	K.AAATTSQPVLTSQQIETIFFK.V
				K.AAATTSQPVLTSQQIETIFFK.V
	FMNL2	123KD	2	K.AAAVSLENVLLDVK.E
				K.AAAVSLENVLLDVK.E
	ILF3	95KD	2	K.VLAGETLSVNDPPDVLDR.Q
				K.VLAGETLSVNDPPDVLDR.Q
	PNPLA6	150KD	2	R.GDLIGVVEALTR.Q
				R.GDLIGVVEALTR.Q
	RANBP9	78KD	2	R.STDQTVLEELASIK.N
				R.STDQTVLEELASIK.N
	LARP1	124KD	2	R.VQALTTDISLIFAALK.D
				R.VQALTTDISLIFAALK.D
	NAT10	116KD	1	K.QDDPFELFIAATNIR.Y
	MMS19	119KD	1	R.FAEFLLPLLIEK.V
	DHX15	91KD	1	R.TLATDILM*GVLK.E
	MAP4	121KD	1	K.TTTLSGTAPAAGVVPSR.V
	SRRM1	102KD	1	K.AVAAAAAAAVTPAAIAAATTTLAQEEPVAAPEPK.K
	ABI3BP	119KD	1	K.FPETTLAPKTQRTR.R
	SR140	118KD	1	K.LQNIFLGLVNIIEEK.E
	SKIV2L2	118KD	1	K.SNVKPNSGELDPLYVVEVLLR.C
	SMARCA1	123KD	1	K.TLQTIALLGYLK.H
	AP2A2	104KD	1	K.VGGYILGEFGNLIAGDPR.S
	CTDP1	104KD	1	K.VLADVAIIFSGLHPTNFPIEK.T
	MAP4K4	142KD	1	R.AASSLNLSNGETESVK.T
	PPFIBP1	114KD	1	R.DTEGLIQEINDLR.L
	MYBBP1A	149KD	1	R.EAVSSAFFSLLQTLSTQFK.Q
	BMS	146KD	1	R.KILALLDALSTVHSQK.M
	DAXX	81KD	1	R.LEQLLALYVAEIR.R
	USP47	157KD	1	R.LFVLLPEQSPVSYSK.R
	FAM75A7	149KD	1	R.PM*FPPIHKSEKSR.K
	lane 4	40~55 KD
	RPL4	48KD	22	K.AAAAAAALQAK.S
				K.AAAAAAALQAK.S
				K.AAAAAAALQAK.S
				K.AAAAAAALQAK.S
				K.AAAAAAALQAK.S
				K.APIRPDIVNFVHTNLR.K
				K.APIRPDIVNFVHTNLR.K
				K.LDELYGTWR.K
				R.GPCIIYNEDNGIIK.A
				R.GPCIIYNEDNGIIK.A
				R.IEEVPELPLVVEDKVEGYK.K
				R.IEEVPELPLVVEDKVEGYK.K
				R.IEEVPELPLVVEDKVEGYKK.T
				R.NIPGITLLNVSK.L
				R.QPYAVSELAGHQTSAESWGTGR.A
				R.RGPCIIYNEDNGIIK.A
				R.VDKAAAAAAALQAK.S
				R.VDKAAAAAAALQAK.S
				R.VDKAAAAAAALQAK.S
				R.VDKAAAAAAALQAK.S
				R.YAICSALAASALPALVMSK.G
				R.YAICSALAASALPALVMSK.G
	AP3M1	47KD	17	K.GLVNLQSGAPKPEENPSLNIQFK.I
				K.LSGM*PDLSLSFM*NPR.L
				K.LSGM*PDLSLSFM*NPR.L
				K.SGSTVFAEIQGVIDACIK.L
				K.SGSTVFAEIQGVIDACIK.L
				K.SVVSQSVCDYFFEAQEK.A
				K.VVLNM*NLTPTQGSYTFDPVTK.V
				K.VVLNM*NLTPTQGSYTFDPVTK.V
				K.VVLNMNLTPTQGSYTFDPVTK.V
				K.YTNNEAYFDVVEEIDAIIDK.S
				K.YTNNEAYFDVVEEIDAIIDK.S
				K.YTNNEAYFDVVEEIDAIIDK.S
				K.YTNNEAYFDVVEEIDAIIDK.S
				R.LLDDVSFHPCIR.F
				R.SVVNSITGSSNVGDTLPTGQLSNIPWR.R
				R.SVVNSITGSSNVGDTLPTGQLSNIPWR.R
				R.VSSQNLVAIPVYVK.H
	RPL3	46KD	16	K.AHLM*EIQVNGGTVAEK.L
				K.AHLM*EIQVNGGTVAEK.L
				K.FIDTTSK.F
				K.NNASTDYDLSDK.S
				K.NNASTDYDLSDK.S
				K.NNASTDYDLSDK.S
				K.SFPKDDPSKPVHLTAFLGYK.A
				K.SINPLGGFVHYGEVTNDFVMLK.G
				K.TVFAEHISDECK.R
				K.VACIGAWHPAR.V
				R.ERLEQQVPVNQVFGQDEMIDVIGVTK.G
				R.LEQQVPVNQVFGQDEM*IDVIGVTK.G
				R.LEQQVPVNQVFGQDEM*IDVIGVTK.G
				R.LEQQVPVNQVFGQDEMIDVIGVTK.G
				R.LEQQVPVNQVFGQDEMIDVIGVTK.G
				R.LEQQVPVNQVFGQDEMIDVIGVTK.G
	PPP2R2A	52KD	9	K.ENIIAVATTNNLYIFQDK.V
				K.ENIIAVATTNNLYIFQDK.V
				K.ENIIAVATTNNLYIFQDK.V
				K.NAAQFLLSTNDK.T
				K.NAAQFLLSTNDK.T
				R.SFFSEIISSISDVK.F
				R.SFFSEIISSISDVK.F
				R.VVIFQQEQENK.I
				R.VVIFQQEQENK.I
	EIF4A3	47KD	7	K.GRDVIAQSQSGTGK.T
				K.GRDVIAQSQSGTGK.T
				K.GRDVIAQSQSGTGK.T
				K.RDELTLEGIK.Q
				R.GLDVPQVSLIINYDLPNNR.E
				R.GLDVPQVSLIINYDLPNNR.E
				R.GLDVPQVSLIINYDLPNNR.E
	EEF1A1	50KD	6	K.DGNASGTTLLEALDCILPPTRPTDKPLR.L
				K.NM*ITGTSQADCAVLIVAAGVGEFEAGISK.N
				K.NM*ITGTSQADCAVLIVAAGVGEFEAGISK.N
				K.YYVTIIDAPGHR.D
				K.YYVTIIDAPGHR.D
				R.VETGVLKPGM*VVTFAPVNVTTEVK.S
	COPS4	46KD	6	K.AIQLSGAEQLEALK.A
				K.AIQLSGAEQLEALK.A
				K.LYNNITFEELGALLEIPAAK.A
				K.LYNNITFEELGALLEIPAAK.A
				R.LYLEDDDPVQAEAYINR.A
				R.LYLEDDDPVQAEAYINR.A
	OLA1	45 KD	4	K.IPAFLNVVDIAGLVK.G
				K.IPAFLNVVDIAGLVK.G
				K.IPAFLNVVDIAGLVK.G
				R.NYIVEDGDIIFFK.F
	HADHB	52KD	3	K.EVVDYIIFGTVIQEVK.T
				K.EVVDYIIFGTVIQEVK.T
				R.LEQDEYALR.S
	GRWD1	49 KD	2	R.LLQVVEEPQALAAFLR.D
				R.LLQVVEEPQALAAFLR.D
	CDC37	44.3KD	2	R.LLQVVEEPQALAAFLR.D
				R.LLQVVEEPQALAAFLR.D
	LYAR	44KD	2	R.ELLEQISAFDNVPR.K
				R.SEEELLVIFNK.K
	COPS2	52KD	2	R.IDQVNQLLELDHQK.R
				R.YTALDKWTNQLNSLNQAVVSK.L
	EIF2S3	51KD	2	K.IVSLFAEHNDLQYAAPGGLIGVGTK.I
				K.YNIEVVCEYIVK.K
	MAEA	45KD	2	K.TLSGCPAVDSVVSLLDGVVEK.L
				R.IQEFIELIR.Q
	PSMD11	47KD	2	K.LYDNLLEQNLIR.V
				K.LYDNLLEQNLIR.V
	AP3M2	47KD	1	K.SGSTITAEIQGVIDACVK.L
	WDR12	48KD	1	K.YAVDDVPFSIPAASEIADLSNIINK.L
	PIP4K2A	46KD	1	R.FLDFIGHILT.-
	NR2F1	46KD	1	R.TVSSSVIEQLFFVR.L
	PSMC6	44KD	1	K.ALQSVGQIVGEVLK.Q
	C9orf167	47KD	1	K.FFTFDSPAELPSR.T
	RBMS1	45KD	1	K.GYGFVDFDSPAAAQK.A
	MRPS27	48KD	1	K.IESEGLLSLTTQLVK.E
	KCMF1	42 KD	1	R.SLFVQELLLSTLVR.E
	NAF1	54KD	1	K.IFEIFGPVAHPFYVLR.F
	MAT2A	44 KD	1	R.FVIGGPQGDAGLTGR.K
	PSMC2	49 KD	1	R.FDDGAGGDNEVQR.T
	TBL2	50 KD	1	R.AFIVWLANGDTLR.V
	NFIB	47 KD	1	K.SGVFNVSELVR.V
	TUFM	50 KD	1	K.LLDAVDTYIPVPAR.D
	RUVBL1	50 KD	1	K.TALALAIAQELGSK.V
	lane 5	25~40 KD
	YWHAQ	27.8KD	12	K.AVTEQGAELSNEER.N
				K.AVTEQGAELSNEER.N
				K.AVTEQGAELSNEER.N
				K.DSTLIMQLLR.D
				K.DSTLIMQLLR.D
				K.QTIDNSQGAYQEAFDISK.K
				K.QTIDNSQGAYQEAFDISK.K
				K.TAFDEAIAELDTLNEDSYK.D
				K.TAFDEAIAELDTLNEDSYK.D
				R.KQTIDNSQGAYQEAFDISK.K
				R.SICTTVLELLDK.Y
				R.VISSIEQK.T ! R.VLSSIEQK.S
	COPS7A	30 KD	11	K.CIPYAVLLEALALR.N
				K.VTGQNQEQFLLLAK.S
				K.VTGQNQEQFLLLAK.S
				K.VTTAAAAAATSQDPEQHLTELREPAPGTNQR.Q
				R.LLTVFAYGTYADYLAEAR.N
				R.LLTVFAYGTYADYLAEAR.N
				R.LLTVFAYGTYADYLAEAR.N
				R.QLEDLVIEAVYADVLR.G
				R.QLEDLVIEAVYADVLR.G
				R.QLEDLVIEAVYADVLR.G
				R.QLEDLVIEAVYADVLR.G
	YWHAZ	27.7KD	10	K.DSTLIMQLLR.D
				K.DSTLIMQLLR.D
				K.GIVDQSQQAYQEAFEISK.K
				K.GIVDQSQQAYQEAFEISK.K
				K.SVTEQGAELSNEER.N
				K.SVTEQGAELSNEER.N
				K.TAFDEAIAELDTLSEESYK.D
				K.TAFDEAIAELDTLSEESYK.D
				R.DICNDVLSLLEK.F
				R.LGLALNFSVFYYEILNSPEK.A
	YWHAG	28 KD	7	K.AYSEAHEISK.E
				K.DSTLIMQLLR.D
				K.DSTLIMQLLR.D
				K.ELEAVCQDVLSLLDNYLIK.N
				K.TAFDDAIAELDTLNEDSYK.D
				K.TAFDDAIAELDTLNEDSYK.D
				R.VISSIEQK.T ! R.VLSSIEQK.S
	SFRS1	28KD	7	R.GGPPFAFVEFEDPR.D
				R.GGPPFAFVEFEDPR.D
				R.IYVGNLPPDIR.T
				R.TKDIEDVFYK.Y
				R.TKDIEDVFYK.Y
				R.VVVSGLPPSGSWQDLK.D
				R.VVVSGLPPSGSWQDLK.D
	THOC4	27 KD	6	K.LLVSNLDFGVSDADIQELFAEFGTLK.K
				K.LLVSNLDFGVSDADIQELFAEFGTLK.K
				K.LLVSNLDFGVSDADIQELFAEFGTLKK.A
				K.LLVSNLDFGVSDADIQELFAEFGTLKK.A
				K.QQLSAEELDAQLDAYNAR.M
				K.QQLSAEELDAQLDAYNAR.M
	YWHAB	28KD	4	K.DSTLIMQLLR.D
				K.DSTLIMQLLR.D
				R.LGLALNFSVFYYEILNSPEK.A
				R.VISSIEQK.T ! R.VLSSIEQK.S
	KCTD5	26.1KD	4	K.DLAEEGVLEEAEFYNITSLIK.L
				K.DLAEEGVLEEAEFYNITSLIK.L
				K.DLAEEGVLEEAEFYNITSLIK.L
				R.LNVGGTYFLTTR.Q
	C1QBP	31KD	2	K.VEEQEPELTSTPNFVVEVIK.N
				K.VEEQEPELTSTPNFVVEVIK.N
	MRTO4	28KD	2	R.GVVTLLSDYEVCK.E
				R.GVVTLLSDYEVCK.E
	GINS4	26 KD	1	R.YKTIAPLVASGAVQLI.-
	SPIN3	29KD	1	K.GTVLDQVPVNPSLYLIK.Y
	WDR82	35 KD	1	K.LILISTNGSFIR.L
	lane 6	15~25 KD
	SAP18	18 KD	10	K.FQIGDYLDIAITPPNR.A
				K.FQIGDYLDIAITPPNR.A
				K.FQIGDYLDIAITPPNR.A
				K.FQIGDYLDIAITPPNR.A
				K.GTHFNFAIVFTDVK.R
				K.GTHFNFAIVFTDVK.R
				K.GTHFNFAIVFTDVK.R
				R.GNVPSSELQIYTWM*DATLK.E
				R.GNVPSSELQIYTWMDATLK.E
				R.GNVPSSELQIYTWMDATLK.E
	CFL1	18.5KD	2	K.NIILEEGKEILVGDVGQTVDDPYATFVK.M
				R.YALYDATYETK.E
	ARF4	19KD	2	K.LGEIVTTIPTIGFNVETVEYK.N
				R.DAVLLLFANK.Q
	SKP1	19KD	2	K.VDQGTLFELILAANYLDIK.G
				K.VDQGTLFELILAANYLDIK.G
	PIP	16.5KD	2	R.FYTIEILKVE.-
				R.TVQIAAVVDVIR.E
	TNFAIP8L1	21 KD	1	K.AVVAVLVDDTSSEVLDELYR.A
